# Supplementary material for: A Combined NMR and UV–Vis Approach to Evaluate Radical Scavenging Activity of Rosmarinic Acid and Other Polyphenols
Source: Molecules. 2023 Sep 14;28(18):6629. doi: 10.3390/molecules28186629 (PMC10536562; doi:10.3390/molecules28186629)
Supplement: Supplementary file 1 [file molecules-28-06629-s001.zip]

Archive with 1 entries (1 files):
- molecules-2572324-supplementary.pdf
